# Supplementary material for: Cationic Polymers Remarkably Boost Haloalkane Dehalogenase Activity in Organic Solvent Solutions and the Molecular Implications
Source: Molecules. 2023 Sep 25;28(19):6795. doi: 10.3390/molecules28196795 (PMC10574148; doi:10.3390/molecules28196795)
Supplement: Supplementary file 1 [file molecules-28-06795-s001.zip]

Archive with 1 entries (1 files):
- molecules-2590400-supplementary.docx
